# Supplementary material for: Blue light as an eco-elicitor effectively enhances flavonoid biosynthesis and antioxidant capacity in dandelion revealed by integrated metabolomic and transcriptomic analyses
Source: BMC Plant Biol. 2026 Jan 19;26:286. doi: 10.1186/s12870-026-08137-1 (PMC12895943; doi:10.1186/s12870-026-08137-1)
Supplement: Supplementary file 1 — Supplementary Material 1. [file 12870_2026_8137_MOESM1_ESM.xlsx]

## Sheet: Supplementary Table 1
Supplementary Table 1 All flavonoid detected by metabolome in T.mongolicum under different light conditions
ID	Name	WL1	WL2	WL3	BL1	BL2	BL3	RL1	RL2	RL3	FC (BL vs RL)	FC (BL vs RL)
Com_1005_neg	Taxifolin O-glucoside	6987	7265	6197	11280	16030	12680	6350	5092	6491	2.22997	1.9556
Com_1015_neg	Spiraeoside	32630	17300	24470	480300	541200	615500	13190	13130	7366	48.5959	22.0027
Com_1016_neg	Isotrifoliin	11980	25150	27850	437200	468400	476100	17290	11390	18560	29.2485	21.2635
Com_12_pos	Sophoricoside	258400	307500	268000	7102000	7160000	7077000	666600	657500	653500	10.7904	25.5894
Com_141_pos	Hesperetin 5-O-glucoside	100200	157000	106400	12170000	11820000	11660000	148994	172361	132461	78.5561	98.0473
Com_250_pos	4'-O-Glucosylvitexin	87540	107900	107400	911800	981400	936200	213100	199400	157700	4.96212	9.34289
Com_251_pos	Eriocitrin	336000	313700	331200	738600	707300	749400	364800	288300	256900	2.41242	2.23805
Com_294_pos	Kaempferol-3-gentiobioside	10080000	10180000	10820000	73330000	72940000	73230000	11640000	12370000	12000000	6.09553	7.06242
Com_295_pos	Kaempferol-3-O-rutinoside	18850000	22080000	22600000	53880000	56330000	51920000	22660000	23800000	24100000	2.29776	2.55202
Com_336_pos	Eriodictyol O-malonylhexoside	132500	133100	107000	724000	718600	757100	80010	68650	63090	10.3882	5.90365
Com_338_pos	Gallocatechin-gallocatechin	9720000	8433000	10550000	72020000	73560000	79800000	12550000	12280000	10980000	6.29377	7.85214
Com_370_pos	Avicularin	81180	58390	66390	28330000	26060000	26330000	19140	13260	40510	1107.12	391.921
Com_371_pos	Prunin	15680	26440	37060	296800	326100	303800	30260	21810	41220	9.93354	11.7037
Com_389_pos	Cyanidin 3-O-malonylhexoside	399400	431000	402400	3480000	3034000	2744000	243000	275000	291700	11.4339	7.50973
Com_390_pos	Pelargonidin 3-O-malonylhexoside	37470	41060	54320	137100	91840	100700	20740	19950	28590	4.75808	2.48129
Com_418_pos	Apigenin O-malonylhexoside	707400	783500	776700	2530000	2480000	2351000	404700	468400	427900	5.65796	3.24616
Com_432_pos	C-pentosyl-luteolin-C-hexoside	13711	9550	11751	32530	28820	26440	11127	9456	12815	2.6286	2.50743
Com_433_pos	Cyanidin O-rutinoside	22060000	23530000	22700000	52460000	47880000	52280000	23900000	22040000	21480000	2.26372	2.23488
Com_461_pos	Luteolin O-malonylhexoside	1824000	1949000	1785000	17150000	17940000	17590000	1568000	1651000	1470000	11.2348	9.47823
Com_505_pos	Quercetin-3,4'-O-di-beta-glucopyranoside	35300	50470	47800	2183000	2092000	2622000	128500	142100	143000	16.6755	51.6358
Com_506_pos	Quercetin 5-O-hexoside	145500	117800	85910	16540000	14340000	13070000	651700	644900	330700	27.0079	125.856
Com_512_pos	Selgin O-malonylhexoside	56820	58590	73650	402700	443100	462400	88970	110700	103200	4.31934	6.9195
Com_519_pos	Tricetin O-hexoside	192200	341000	278700	13040000	12950000	13660000	285600	424400	490700	33.0224	48.8361
Com_6_pos	Phloretin	26070	20020	23930	44080	41760	44250	26410	24150	27260	1.67168	1.8579
Com_605_pos	Resokaempferol 7-O-hexoside	128100	117400	121100	3155000	3183000	2829000	328800	288500	313300	9.85063	25.0055
Com_669_neg	Naringin	5777	5330	5651	35230	36340	24010	4569	4404	3129	7.89787	5.70354
Com_683_neg	Isoquercitrin	37560	41670	50170	1419000	1543000	1604000	80550	85780	96250	17.389	35.2859
Com_705_neg	Narirutin	16590	8911	11610	40220	61500	47450	9373	17900	15600	3.47935	4.01956
Com_819_neg	Phlorizin	11650	12180	13310	70890	55070	55060	5778	6162	6664	9.73017	4.87399
Com_879_neg	Apigenin 5-O-glucoside	14710	5161	14440	27240	39300	54360	15330	10800	8771	3.46408	3.52365
Com_880_neg	Apigenin	271000	283200	283900	872300	959100	892800	398300	435400	402400	2.20387	3.25045
Com_882_neg	(-)-Epicatechin	10950	7646	9434	21780	30800	34280	10778	9217	9526	2.94231	3.09882
Com_887_neg	Rhoifolin	58990	60290	70650	386400	426000	377500	79130	64350	67060	5.65166	6.26494
Com_888_neg	Rutin	8075	9208	8144	69290	49490	46550	4076	2446	2853	17.6352	6.50214
Com_891_neg	Isorhoifolin	97380	79590	90940	499100	506400	485500	80070	74280	81290	6.32745	5.5653
Com_912_neg	Luteolin O-hexosyl-O-hexosyl-O-hexoside	49130	52080	41000	524700	503700	552400	89990	106100	92910	5.4699	11.116
Com_914_neg	Cyanidin O-acetylhexoside	10750	10810	11090	282600	308800	332600	37930	40220	37890	7.96277	28.3002
Com_915_neg	Pelargonidin O-acetylhexoside	8978	7125	8647	48810	26640	23360	15290	4918	6001	3.77008	3.99232
Com_916_neg	Apigenin O-hexosyl-O-pentoside	296700	282200	238300	1237000	1297000	1152000	208800	295900	255800	4.84681	4.51052
Com_919_neg	Quercetin O-acetylhexoside	87650	84030	97870	3153000	2827000	2956000	337300	262000	355400	9.36001	33.1515
Com_932_neg	Kaempferol 3-O-robinobioside	7472000	8815000	7274000	19710000	21820000	20030000	10400000	9540000	10770000	2.00456	2.61279
Com_933_neg	Isohemiphloin	10070	8858	6347	25920	18290	19910	6842	5535	6320	3.42943	2.53689
Com_956_neg	Quercetin-3'-O-glucoside	25520	26430	21410	1366000	969900	1062000	52880	58700	48160	21.2714	46.3182
Com_961_neg	Ophiopogonanone C	57560	76880	77160	192500	176000	180600	85210	83960	99660	2.04255	2.59499

## Sheet: Supplementary Table 2
Supplementary Table 2 Expression profiles (FPKM) of genes involved in ﬂavonoid synthesis under different light treatments
Index	RL-1	RL-2	RL-3	BL-1	BL-2	BL-3	WL-1	WL-2	WL-3	log2FoldChange (BL vs RL)	log2FoldChange (BL vs WL)
TbA03G034060 (4CL)	6.7615	7.27	5.8721	10.1124	9.2224	11.5971	10.1036	9.1697	7.9194	0.800081	0.400693
TbA05G028010 (FLS)	3.5548	3.3501	2.801	6.0915	4.0998	5.8679	4.1952	4.1884	4.351	0.891791	0.549118
TbA04G089050 (C4H)	41.3361	51.2162	32.3903	52.8576	41.3009	41.7158	43.1441	40.8581	43.1829	0.288092	0.312638
TbA07G106840 (4CL)	27.2067	28.5969	18.6635	45.0838	22.6665	43.2791	26.8248	27.9713	28.7063	0.741256	0.622542
TbA05G022040 (C4H)	73.237	67.0088	56.2302	137.65	73.2318	129.931	81.697	73.2143	78.2318	0.959711	0.759676
TbA07G000980 (ANR)	25.8846	24.8333	28.5243	48.2159	49.8171	48.7155	23.0505	27.4872	26.5635	1.05252	1.1446
TbA04G086580 (FNS)	2.8937	2.7628	2.1867	9.8372	3.3172	8.2732	3.1343	2.3031	3.5617	1.61532	1.46294
TbA05G108420 (CHI)	12.9671	12.003	8.2073	49.9042	37.5772	43.0313	15.8038	12.868	12.6829	2.14376	1.87432
TbA04G061370 (CHI)	13.7015	10.8484	9.0569	91.3695	34.9713	68.5616	14.166	11.7556	13.888	2.70471	2.50492
TbA02G107310 (CHS)	22.1467	24.1985	17.3086	178.743	62.472	137.65	22.827	22.8592	24.8684	2.73915	2.63736
TbA01G020710 (PAL)	136.704	141.605	89.6948	211.324	79.9481	148.332	115.776	109.891	109.328	0.425312	0.60621
TbA07G102120 (F3'H)	19.2335	12.2954	8.0219	40.223	22.8948	31.0222	8.8225	8.6827	7.3144	1.42533	2.13874
TbA02G093380 (CHS)	41.0511	20.4414	23.2271	68.6371	82.2123	61.4772	14.3241	14.7313	15.6276	1.49973	2.46821
TbA05G005010 (UGT)	32.7597	15.9016	16.7172	79.5244	56.2742	57.9389	14.8056	15.8156	14.74	1.7425	2.31223
TbA02G106840 (DFR)	72.0126	41.9134	39.9638	141.396	155.628	135.067	31.2916	30.6405	30.1094	1.66182	2.44879
TbA01G020600 (PAL)	42.4117	52.534	30.8011	64.1804	31.7569	43.7693	31.6209	28.7914	30.1481	0.320039	0.841623
TbA04G028770 (CHI)	9.8425	8.422	7.7782	12.121	8.5476	10.1898	5.9161	6.6686	7.3947	0.411318	0.842515
TbA06G082020 (F3H)	93.7194	41.2275	46.296	83.9149	119.018	74.5909	26.9944	29.146	30.9654	0.791593	1.89332
TbA04G022470 (CHS)	0.9934	1.7554	1.466	1.5234	0.8774	1.3345	1.1863	0.5594	1.0282	-0.010844	0.646608
TbA01G020500 (PAL)	33.2383	54.4726	37.3255	38.5335	40.9136	33.3389	16.8066	16.4212	16.8607	0.0148292	1.38978
TbA07G101640 (PAL)	6.2938	16.3611	11.3815	8.0739	16.8357	5.3569	4.5527	4.2939	4.1434	-0.00582623	1.44682
TbA03G036550 (4CL)	100.797	99.6686	96.2673	70.9892	92.78	86.1693	76.8211	73.777	76.4126	-0.0840964	0.354985
TbA04G028880 (CHI)	3.8479	3.6563	4.461	2.6721	2.146	3.284	2.2758	1.7952	2.0909	-0.39751	0.611622
TbA02G121470 (PAL)	44.9824	141.852	103.009	35.0579	108.075	27.0898	29.3828	26.959	26.8463	-0.604767	1.26383
TbA07G073600 (4CL)	2.037	2.6881	2.4545	1.8942	1.7332	1.602	2.0501	2.3995	2.1195	-0.295192	1.26383
TbA01G031780 (4CL)	23.0214	20.1554	20.2269	14.145	13.402	15.9642	22.9755	22.3734	21.7275	-0.378515	-0.40914
TbA03G001440 (UGT)	0.6096	1.465	0.9989	0.7479	0.848	1.1069	0.7412	0.8739	1.8551	-0.0229471	-0.145097
TbA05G077760 (4CL)	17.2282	15.7169	16.0652	18.0593	11.6548	19.4865	23.5738	24.4079	23.1808	0.168319	-0.320428
TbA05G077650 (4CL)	6.6321	5.1251	3.9427	6.5266	6.28	6.792	10.0085	9.4898	8.6033	0.487609	-0.304051

## Sheet: Supplementary Table 3
Supplementary Table 3 Amino acids of 69 WRKY transcription factors in Taraxacum mongolicum.
Gene ID	Name	amino acid sequence
TbA01G004250.1	TmWRKY1	MESACVNDKTTVVHELTQGIEMAKQLKLNLNSPEASEFLIQNILSSYEKALFVLKSAGQPRASPLPESSLPRSSTSTCSLQSIEIEFDQNIVSNKRKASTPSEEELRILTSNELEGDGSNDGYSWRKYGQKDIMGTKFPRSYYKCSYNKVQKCMATKQVKRRDENPSVFEITYKGIHTCKWAPPSPSSPEKYDIKPTDHHQLSSLNPGEILSNLRANLNVNTWELSGTLPSSFSPPSTLFEFIDDDFHPLNFPTQFDEQLLQDYSLPFISPASSESNYFTKFESSSSLEFPTDLTYLYPDFRS
TbA01G012440.1	TmWRKY2	MLAFQDYGGASLFDLLQQPTPPNLVVEQLQIHPPQTLEPPLPPLPPPASTVTETPEMVNTPTQNSSSISSSSNEAANNVDQENNRRSTQEEDEEQHDDDDDDDLEKNTTNKQLLKPKKKNPKKQREPRFAFMTKSDIDHLDDGYRWRKYGQKAVKNSPFPRSYHRCTSVACGVKKRVERSSDDPTIVITTYEGTHTHPYPMTPRGSIGILPETANYGGLGGGGGGGGGGVDAMRVSSFLFAQPHYQHQLQPYFHNNQASPSSSLSFTTSTNSHFLQERRFCPSPSSSLLRDHGLLQDVVPFQIRKEEPKEEQK
TbA01G132050.1	TmWRKY3	MATPTTGTSSLDSDHITSDHHQPEFMDSTGHYRSPSSHSPPPTTIHFPVNDHHPADRCDDKRINEVDFFKDKKHDQSKSIDCRNCNETTTPAIHLEVNTRLNLLTGNTSSDQSVIDDGVSPSYEDKRTKHELVSVQAKLERMNGENQRLREALNQVIVNYNTLENHLAMMIQQKQGGENRNGEGSTTTRQVMDLALADPTKAEINEKLQSTSSEERNHDEQLRPVINNQNTGNKDQSSVTTVRKARVSIRARSEASMIADGCQWRKYGQKMAKGNPCPRAYYRCTMAVGCLVRKQVQRCAQDKTILITTYEGNHNHPLPPAAMAMASTTSSAARMLLSGSMQSSDSHMNSIYAGLNLNPFSSSMASISPSSPFPTVTLDLTRTPTPLQFQRNPESFVNP…
TbA01G132620.1	TmWRKY4	MLPLQTLVSLSQNYLKSQQEMGIIGENTVRSWLKGIYIVRSYYKCTLCPDQSAVDIVNDGYRWRKYGQKLVKGNANQGAIIGVRVRGPAKKHVERASHDEKVVITTYEGRHDHDVPVGGRNVTPNISGIGTGTGTGDSNDGRGRKYSGGSGAN
TbA01G139360.1	TmWRKY5	MGREDENTEMEIDLTLKLDAQDQEPVKNSSESDHHVDDDDDDRQVQSPEHEVQLQVQQSEIDVETAIEPTEASERQDLDHCHQEKLSILQIEMNRMKEENKVLKQVVEQTMKDYYDLQMKFSIVKQSSTQFKDPKAFLTLNGHDKDQDIKKISPRSPPLQESENQNLGLSLRIQSNSTTTPHANFHQDARNHKDLLENTPQFMPTQQSNLINSGNFGGDNKPSNIANNPMASLPNRKARVSVRARCEAATMNDGCQWRKYGQKIAKGNPCPRAYYRCTVAPGCPVRKQVQRCLEDMSILITTYEGNHNHPLPVGATAMASTTSAAATSFMLMDSNNPISSELRSMNQPPFGNYHMSSTILNSNSSPYMRTMNPNDPSKGLVFDLANNPLNPHHSPSLGF…
TbA01G150110.2	TmWRKY6	MSSSGITFESPSNSQPQPPPSTTGVPPAAGIPKFKSIPPPSLPISTPAFSPSSYFSFTGGLTSADLLDSPLLLSSSHILPSPTTGSFPLKKEQDNFTDFPFQTQSNPHKEIYQQPRIEDERNLLNSEYSFQKQSLESSYPTDRNIYNHQSSQKKLDDGYNWRKYGQKQMKGSENPRSYYKCSDRNCSMRKKVETSSDGDITEIVYKGNHNHPKPQSTKRSYSSSISNDSLAVNQFNEFPDQSHGYRQWELVGTPDNSSVSVGDDEFDRSTSGGDEFLENETQAKRLKTESENEGLSMDGSKAIRESRVVVQTISDIDILDDGYRWRKYGQKVVKGNPNPRSYYKCTTPTCSVRKHVERASHDSHSVITTYEGKHNHDVPVARGAGRQSLLSSKPDNNVT…
TbA02G001620.1	TmWRKY7	MDAEADSAENTIASSSHSSLQQPPTTIQFPVNLACSSVVASDENKQTMDFFADRKDVDEQSNFDCDTSDHRHHTINTGLHLLTRSTSTDESVPDEGMSLDSKRTTMDAIHHFKQQLQEEMRENQRLKQELNQAKLNYDALMAAIKQKQEKNLDEYRKPSIDGGGGEIPFLGLADPVAMEIDENSRSSSEGRNHDEVSRKPINNHIYGKDQREESPEQALMCSNKVMRLNDVKTNDDGNIDQATEATIRKARVSVRARSEAPMITDGCQWRKYGQKMAKGNPCPRAYYRCTMAVGCPVRKQVQRCAEDRTILITTYEGNHNHPLPPAAMAMSSTTSSAARMLLSGSMPSSDGIINPNFLARTLLPCSSNIATISASAPFPTVTLDLTQSPPLGNQQNFAG…
TbA02G034460.2	TmWRKY8	MDDQHSSHSHSSATTTSNVDVAGHRIQGGGDVFGIRSTAAGGGAKYKLLSPAKLPIARSTSINVPPGLSPTSFLESPVLLTNMKAEPSPTTGSFFNSSLMQRSINTSAFSLDANCSSRKNLEDNNSGFFEFKPHPPQISAGFQVSAGSNLQRGEPSEPQTQSYPSSSAYMSPEETKHKDVGPATTTQADRSADDGYNWRKYGQKVVKGSEHPRSYYKCTHPNCEVKKIFERSYSGQIKEIVYKGTHDHPKPQPTRRFSAGALMSSPDENHDKPQYPNYQQGGQNPNLDDTATPVQSPRHANQENTDGLDDDDDNDDDSYSKKRRTDYSSLDITPVVKPIREPRVVVQTTSEVDILDDGYRWRKYGQKVVRGNPNPRSYYKCTSVGCNVRKHVERASHDP…
TbA02G078350.1	TmWRKY9	MDMLDFQDYGGASLFDLVQQPTPPQTLLVKPETPEVLVNTPTTHSSSLSSSSNEHVNDLDQENNNTRSDDDQEKIVNKQLKVKKKNPKKQREPRFAFMTKTEVDHLDDGYRWRKYGQKAVKNSPFPRSYYRCTSATCGVKKRVERSTEDPSVVVTTYEGTHAHPCPMTPRGMLLETTTYGGLNGGLGGGGGASSYMFPQYHYQQPPGPFFHNQTNSLSFNNTITPSPYSHYLQERQSCPSSSMSSSLFRDRGLLQDMVSFQIRHEEPKVEPN
TbA02G122210.1	TmWRKY10	MELKEAERTIVAKPIASRPTISNFADFLPSSSNILPSSEPTVTVIRPKTVRFKPIINSPNVDIISSQILKSDHTSPLLYKPLAKTVSRTTISLLANMGTSNTNPEHPLTQNLESQNPPKLTPVVKSNDKTLNLQTNISDRPSYDGYNWRKYGQKQVKGSEYPRSYYKCTHPNCMVKKKVEISINGEIAEIVYKGEHSHSKPRLPRRHAFDGTAKEPEVVGSSSRLTNLVKVNEPCEGSRSTVDCRCGGGGGVDEPMSKKRKSVSQLNETYGGGLKEPGVVVHEGIDSDAISDGFRWRKYGQKVVKGNPYPRSYYKCTGVKCNVRKHVERASDDPSVFITTYEGKHNHEMPMKKPN
TbA02G122540.1	TmWRKY11	MYIAQHLIHQTPIFNMYSSNMSMDSHDMIDSWRPHSQSDLSMSYSSGGQPPSFGDVRHIGISESLCSIQMYSDGQPPSVNDVRRREPSQSEASCNGYEGPDSHEVQQFWELNPELSLTLAGPLVNLPAAETHVSSVPQAAPIRRTRESSVKTSGHLEDGHVWRKYGQKVILGSKFPRCYYRCRYRNAQGCVAVRHVQKQECEPSMYRITYFGRHSCSPSNTFTHPPWS
TbA02G130450.1	TmWRKY12	MEEIVSLIFHGRKLVKDLEEALPNIPNQPCLLINLCDEISRVFGDARDRLSLVVHDYGHHEPPAAMEVGGGGSMPEWMQRSSHATDMVLHEQLVQHQHHGLEAIAGQDLGGGNMEPTATALGHSQSQRTRRRTHEADRRTIRIPAPRMGNTEVPPEDGYTWRKYGQKEILGSRFPRGYYRCTHQKLYNCPAKKQVQKLDNDPNTFEVTYRGDHTCTMSATAPSMPPPPPPEAIPIRSLPSHIPPSSSQSINQWLSMDIKQPAGDLYSITHHGLPQTYRNQSDAGGEVGPSSPARYVDYTGMTDLVDTMFNSGSSSNNSMELIFPQNEEKKDGGEKTN
TbA02G130580.1	TmWRKY13	MDKDKKKLVETLTTGRNSAKRLQSLLRRNLDKDDSVSVDNLVMEVMGSFAIGLSVLSSFPRVPVHPRVDLAFSVDRKPEIISGETGRNQTPECVTQRRGCYKRRRTIESRVQTSDTIEDGYVWRKYGQKEIINSKFPRCYFRCTHKLDFGCKALRQVQKLEDEPNMFHITYFGHHTCSPSYTSSQPGVAIHDRTDSKIYRNLPNNPSTTTNVHNNPSLGQDLSASKDTQSLSALLWKEIMINNDLEYFKSHGKLSDIPFADVFLL
TbA02G130630.1	TmWRKY14	METSKKRLNETLIRGQDSVKKLQTLLRRRVFDDGSVSVEDLVMEILGSFSGGLSLLESFDFGELSGAPASSYSSLACSGDQIPEVSTGKRPAPAVKERRGCYKRRRTIDSRVIVSATIEDGYAWRKYGQKLILNSKSPRCYYRCTHKHDHGCKALKQVQQLEDETKMYHITYFGHHTCPTLSNFSHSGVVLDFNASKIHHSFSNNPSTITNTQVQPSIKQEVDSKTQSTDVSDNVSSANYDGNSSPAVEWNEIWPNHLGSGHEGEPSFMWFDHEDSCASTSQHDYLDMDFLNNDDFSSDFIYIR
TbA02G133480.1	TmWRKY15	MDGEWDLHAVVRSCATPTTAAVKNTTTVEDYDDGSYNLESLASGKNEGNAFLYPSFVGNPGNVSGGLEDVYKAGCGTGLPAATATTTSGTIDLDVIEGFVHEQLPMLTDSHSFSMHTMNSQSTRTRKRKNQEKRVFQLTQDELSNDLWAWRKYGQKPIKGSPFPRNYYRCSTTKACGAKKQVERSPADASIFIVSYSGEHIHPRPTHRSSLAGSTRSNKFNTDNSNKQRPVFGNTASSILEHPPCSSSSPAYASSFSPTTSSKEDECEINDEDEYDEDILIPNTVMNDEILKRFRDLSGGGGSSSRGGGSC
TbA03G128020.1	TmWRKY16	MAETNGAAAPQQPRRVPPMIAVPPQTSFETLFAGGGPGPGLGLGFSPGPMTLISNFFSDHNTDIDCRSFSQLLAGAMASPASQIPPPSLLEDCSSSKQSDTEKQSGFKQKRPMDLVIAQSPSGFMFPSMFSPSGFLNSPGFFSPLQSPLMSHQQALAHVTAQAALSQSYFNQSSQPIEQQQQPQIVNTKSDFSDSQIGSPDDLSVSQSDISEPRHVIDTNDGYNWRKYGQKQVKASEHPRSYYKCTHGNCPVKKKVGQSLDGHISDIVYKGQHNHDPPLPGKRGREGPGADVSRPINSQFETRVVEEPVPARDQHRANELIRLDESDDEPNPKRRNTEVSHVVAPVESNLCHNKVVAEPKIVVQTRSEVDLLDDGFKWRKYGQKVVKGNTNPRSYYKCT…
TbA03G121400.1	TmWRKY17	MAVDLIMGFRSSASDETNAVQEAASGLESVQKLIRLLSQSQSQQQQQSPADYKAVADVAVTKFKRVISLLGRPSRELTGHARFRRAPVNHGGYRDKTIMKDHEQEDVVSDEGETKVYCPTPIQQVPFVPPPPPAAPATSNQPVVFQRKDSLPKTISFSYSPAVSRASSFISSLTGDSDGKQLSAGGKPPLCSSSCLKRKCSSSENGASGKCSGSSTGRCHCSKRRKLRMKRVVRVKAISMKLADIPPDDYSWRKYGQKPIKGSPHPRGYYKCSSVRGCPARKHVERALDDPSMLIVTYEGDHNHALSVAETSGLILESS
TbA03G096710.1	TmWRKY18	MAFFPFPANMISLPHQNQKTLSPSHPLSQHSKPEQHLTNSHFGLPLQSSNANYWAWGDVGEIISNKILGMSSRDDHHHLGVSGMKMKKLKSRRKVREPRFCFKTMSDVDVLDDGYKWRKYGQKVVKNTQHPRSYYRCTQDTCRVKKRVERLAEDPRMVITTYEGRHAHSPSLNEEDSEANSAKLNFWF
TbA03G065260.4	TmWRKY19	MAVDLMNAHRNNSLLPKMEENSVQEAAAAGLQSVENFIRLLSSQSYQSNTTSSSSSSPPIGATDSSATTEYVAVVDVAVTKFKKFISLLDRNRTGHARFRRGPVSNSNPPEKTGLLNPAAATVSHQKVYSPVPVQQRQPPIPQTTLHHPLAKSGSFDRKDFPVTTINFAAVASQANSFRSSLTGDTDSLQPSMSSGFQITNMSQVSSAGQPNHSSSSFKRKCNSMEDSHTKCANSSGRCHCSKKRKSRMKKVVRVPAISMKMADIPPDDYSWRKYGQKPIKGSPHPRGYYKCSSLRGCPARKHVERALDDASMLIVTYEGEHNHSHNVNDTTASIVLESS
TbA03G036840.2	TmWRKY20	MEYTSLVDTSLDLNSNPSHFLSLVPKQEVKSSFIELGLKMSSVNDQAAGELVEELNRVSAENKKLTEMLTVMCENYNALQNHLTDYMSKNPAPSDSTNNNNNSKKRKPEIPVNQIINNERGISESSSSDEDSCKKPRQEQHLKAKISRVCVRTEASDTGLLVKDGYQWRKYGQKVTRDNPSPRAYFKCSHAPTCPVKKKVQRSVEDQSILVATYEGEHNHPNQAKNEQVGTGMNRTCTVATATLGSVPCSASVSSSGPTITLDLTKPTTTNPADEMKVGGNRRVDTPEFQQFLVDQMASSLTKDPSFKAALAAAISGRMVQQNQSQKW
TbA03G025120.2	TmWRKY21	MGKAGWGLTLDTSEPLELLSPRWNFPMKPAMFSGMSPTIADDKNSNRKVLSEVDFFSTSKSNDEIVVKKENSHDATELDVNTGLHLHTTNSDQSSVDDGVSSSGDDKQAKNKLTILQVELEKMNTENQRLRGMLSQVSNNYTALQMHIANEIQKQQNSSKQIVQQDQKPVLPQQLIQLPPISHDSSSSEERTQSGSTLNAIELSKNGERINGKRTGRENTPDSDTWVSNKIPKLNTTKNIEQVNDSTMRKARVSVRARSEAPMITDGCQWRKYGQKMAKGNPCPRAYYRCTMAVACPVRKQVQRCVDDQTILITTYEGTHNHPLPPAALAMASTTSAAASMLLSGSMSSADGIMNQNVLARSFLPNASSIATISASAPFPTITLDLTHNPNQYQRNNNI…
TbA03G019470.1	TmWRKY22	MPKHKGKYQESSTTSTRPRFREVSSMYSNMEHGFSSLMTEDQEEHDNSPENSGESPTSDIFNDMKTTSTSTLKRSRRSIQKRVVSVPLREIEGSRLRGETNAPPSDSWTWRKYGQKPIKGSPYLGGYYRCSSSKGCPARKQVERNRADPTMVMVTYSCDHNHPAASRNNNHHHHHNTAASPPPPASTTTTTTTEETVSNSDDQDEDPNPPVITNQSISDPDEKFTNLEAVTAGGPFVTTSDQFGWCYDMESTTSTMLESPLMAGDIAGDADMAMIFSIREEDESLFADLGELPECTTVFRRREIINEEDHHRRPCNLASWCGTKG
TbA03G013490.1	TmWRKY23	MDADWDLQAVVRGCCSAVSSSSSSTTATPNWPVDAYNQHNPTFHGEKFMRFSPDLFQPRNENSIEQFLNNLYDPFNFSNLHKPPLSPQSFPISPLSVIGGLPDPPYHHHQEKQFQGKQQSLSINRCTNYQAQGTTKFKKRGYGNEESKFRKNQIKKVCQVPAEGSSSDLWSWRKYGQKPIKGSPYPRGYYRCSTSKGCMARKQVERNRSDPGMLIITYTGEHSHPAPTTQRNSLTAGSSRNKPTTSSDDDSRYKPTPSSPASPTAEKMEELLERDDTDDDNNFDEDIFDGLEELIGPATGDCHSTPNPGGCQITWPPQPPPPLPAGVDI
TbA03G004310.1	TmWRKY24	MDDKDKVDPISGGFSSDPTWTFQGDYSFFGNDVRESSVLSDFGWNFQPQSPAFDRIDSDAVVTSVSLPEVGGGVVANDLRTGSVDEAAGDVSMSNPLVSSSSSEDRVDTSTVSGDAASGGKPPSSERAGKVKKKGPKKIRQPRFAFMTKSEVDHLEDGYRWRKYGQKAVKNSPFPRSYYRCTNSKCTVKKRVERSCDDPTIVVTTYEGQHCHHTVGFPRGLISHHEASYARQLAAPPSLGRPPLNTTSRPQFLNPLNSVRSSQSTPQLLISTDHDHKSSQGSDRVDQGLLGDMVPPRMRNQ
TbA04G096060.1	TmWRKY25	MEDSINASKHNPDVQASKKRQAAEKIVVTVKLEENEGKKRSENASCDCWSWRKYGQKPIKGSPYPRGYYRCSTSKSCSAKKQVELCRTDASMLIITYTSTHNHPDPSLPKKPKSKIPPNSNPETNEPDQNDQLHQKPVAENDDFHYIQTSEDLDETRLTLNLENTFFDEEPLSYPNLMTFSAPKTEENDFYDELEELPMSSSSFKIFMRSNFFEERVLVQPP
TbA04G092930.1	TmWRKY26	MEEVEAANKAAVESCHRILNLLAQPQDHVQSKNLMLQTGEAIVRFKKVVSLLDDGLRHSRVRKSKKTQNLIPHNILLDTTPAQEPPKPLQFLLTPPNQAHPVQEIASNAINNTLSLSNHRPSLELTSNGKNPIQIPQQNPNPGSNYQFLQHHHQQQAQLQLKQQAEMMYRRSNSGINLNFDNAGPTISSNKSFISSLSMEGSVTTLDGSSFHLIGSSRSTDQGTYQHKPRCSARGDDGSVKCGSSGRCHCSKKRKHRVKRSIKVPAVSNKLADIPPDEYSWRKYGQKPIKGSPHPRGYYKCSSMRGCPARKHVERCLDDSTMLIVTYEGEHNHTRLPSQSANT
TbA04G088450.1	TmWRKY27	MAQVSNNHEILDHPDQSFGSYGSGQFDSVATPENSSISDDVDRSSCQRSRSGGDEFDEDEPDTKRWRASENEGISTIGGTRTVREPRVVVQTTSDIDILDDGYRWRKYGQKVVKGNPNPRSYYKCTSIGCSVRKHVERASQDLRSVITTYEGKHNHDVPMARGAGHRLPHGTLSNNIPATAIKPVVVSHYQSNNSVVDSAHDFSFLPSTADNQTMFTSEMLQNPDGFKLSRFENALKSNYIDQRRDSERSFSEAKEEPRDDLFFESLLC
TbA04G082190.1	TmWRKY28	MERGVPRVENKYVLKIKCSGNVMADDGYKWRKYGQKSIKNSSNPRSYYKCTNPRCGAKKQVERSSEDHETLIITYEGLHLHYMYPFFLFGQSENLDPPTKKFRTLNFEPGAHQNYKQPTKDVDENIRHVSHDLPSTIFTDYQEGSPEEVPISSQGLLEDMVPLVIRNPMIYTTNSSTSCSSSSSHSSPPASPSF
TbA04G079840.1	TmWRKY29	SNYNSSRSLDSNDNKNEKKDWGLFEFNNGYESPKQSLTPFYTSSFNSTAPTQFLDHPFFFNSNGESIKGQIQDWNVESQPKQFDFSTEISKFEPESVDSPKNSYNFDHIQATQDHRIYQDGYNWRKYGQKQVKRTNNPQSYYKCTYPNCQSKKKVEKDSNGIITKIIYKQKHNHTMPQNIKKSSSNSFTNTKFENSNCFEPYYERSFIEHGHEQGSLICKSSNDHEYEPEAKRW
TbA04G078940.1	TmWRKY30	MDQSATWLEGLPINRIKAFQELNQGQELTNNLREMLQWPRKIKCDPEYEDGLVMQVAAMFKNTLSILDSCTSDQHLQIPAADLCLTYSSEGPISENFGESEGSITPANRKKGVYKKRNNSWKSSVVTSTLVDDGHAWRKYGQKHINNANHQRSYYRCTYKFDQGCLAAKQVQMIEDKPPKYKITYIGNHTCKNLQRSPEIILDSPNSRDTSILLNFETKGLVAKTEVGTYFPYMKDEVKEGYFSHGNLRHDRYSSSSDLQCSLNACVSHNPLEPKLEPEMSSEFNREHMISSKVHSGWDDHHDTISAWAYQSMTSTHDYEMDHIPGMNDLNDFPFE
TbA04G077630.2	TmWRKY31	MDAILQPTSFRLSQDQTGNPNSSSSSLYCSFSNKYDQMNHFDMDDMLHSNYNPDTSKNPNPNLPRFIEPPSYQDYGSLDFATYITMDERTPIMLDMTTAANTSESSDISFDMCNGERVHDVTRTAFRLRTKLDVLDDGYKWRKYGKKRVKSSPNPRNYYKCSMARCNVKKRVERDRNDSSYVIVTYIGRHNHNVESICCNSMHPTGVSTLQFT
TbA04G071390.1	TmWRKY32	MSEKEDGGDCGEYDDAWRDLMNTRLISDEFLVLKTENVDDRSEVDAGKDGRGTAEDRVRSRKVSIAERRAAMRGGSDGIPSSFSVSVSSSRVTAWPPILTIPGGISPTSLLDSPIMLPNSQASPTTGSFQYPSLNQEILGMKSEVEDMSCDSNSFLYQQPDGGALIWPSFPEVQNQNSTIQPPLMCEYPEAIMEATVPKGSPVELDSAEGFKVPKSRIKSVNQDDTKRHTDGHQKDTSLSNMKNSEDGYNWRKYGQKQVKGSEYPRSYYKCTHPNCQVKKKVERSHDGHITEIIYKGAHNHQCQRNINGSPDALKMEEGEVWGNSTNISNRGEWNTDRMDRSSPNSIATDNSDGISPSQGKSVGMFDSAGNRVHSPSNPNYDYNEDDGTNIGGVHSPGD…
TbA04G065030.2	TmWRKY33	MKETSSPNKKRLMAELIKGRDSTKELLNLLRRKINDDGSVSADDLVMKILGSFSDSLSVLSSCGSGVPCPFPVSTYVGSACSGDGTCDSGESEKKPAPVVKDRRGCYKRRKTEDSRVEIVDKIEDGYAWRKYGQKEILNAIFPRCYFRCTYKNEGCKALKQVQKLEDGSQMFHVTYYGHHTCQSIHKKTHMFSDSGALNCFLLDFEDSKTNYLPSSLSTITNVHITPSMEQEGDSNVQSDEHIPSNNYGQSCIASWNDIFDDGSSIVKLDDSLFFQV
TbA04G048750.1	TmWRKY34	MGGFDDHGGIIGDWMPPSPSPRSLFASMLGEDPGSRSVPDSQKHDTGFTFDQQIRSENDDATKSSEFIDQKSSSRAGLVERMAARAGHNAPRLNTEIIKSSDNNSSQNQQTQLPFVSFSPGVSPSSFLESPIFLSNSLAQPSPTTGKFQFGPNGNDNGNGRSSMMFLDSSNRIKDNFFQENNNNNNTSFAFKPFPDSASVPRDHVNPPFMSTQSFQTQETLPQSERQFPPHKIEPNQEPQQHNHNHDDDTSDQRTNGEIGNSNNSSSEDGYNWRKYGQKQVKGSEYPRSYYKCTHLNCPVKKKVERSHEGHITEIIYKGAHNHPKLGPTKRSSGIGSLNMLSDLQGGDGNEQGGGNGGGHWGQDGNYEVTSSGMGVQGQGQGQGQNGHFESSDAVDGSS…
TbA04G045920.1	TmWRKY35	MSLIEAKCENMVLNSFDGTHKFPINNLHENDSSMIINEVDFFSRTSSTGNSSLQHPSSIHDKENKEQDRVNQELQLNLNVGSNLATTNTKKQNTYKLAILQAELEKMKRENESLRSMLAQIKEKHNFLLRYMKTINKLEDDKLEESLLTPLEFKNLNRPLVKIDPNVDSSDMNKDVNFNSLKNRDQGVAETAMRRARVSVRARSEASMISDGCQWRKYGQKMAKGNPWPRAYYRCTMAVGCPVRKQVQRCVEDRTILITTYEGTHNHQLPQAAMTMASTTSAAASMLLSGSISSSDHHNHHLTAGTMLSSNHHPNITTTLSATAPFPTITLDLTNPSSDHLHPHQQPPLHFPFLTDTHPNFRPPPPPATKFYGVHSSDQELMNATTAAVTADPHFMASL…
TbA04G020970.1	TmWRKY36	MAKRSSGLSFDSDPIRLLFPHKLTVINSFPDRRSTTWRPMEPAGNVNRSSSPPSPTTIQFPLNLNCNHDHQEKQINEMDFFSDKKHDEDRSRLPVSTSDPPPPVTELDFNINTGLHLVTGNTSSDQSVVDDGTSPNSEDKRAKNELAVVQAELERMNTENQRLREVLDQVTNNYNTLQTHLVTMMQQKQREEQSTEDHKTSNEGGEVMIVPRPFMDLGLAAPTAVETEEISQSSSDGHDEHSRSPTLHTNSTNIDHREESPEQGSQAIRTGSNKVPRLSSSKNNNSSTNIDQATEATIRKARVSVRARSEAPMIADGCQWRKYGQKMAKGNPCPRAYYRCTMAAGCPVRKQVQRCAEDRTILITTYEGNHNHPLPPAAMAMASTTSSAARMLLSGSMPS…
TbA04G008700.1	TmWRKY37	MNINSSGNHDLKSNCLYNKLTESTKHDKKLEIDLNLPASSNETEEVSTHNVPNSDDEALSQYAGTEFQRSECSKALSGRQHNEDPDTKDSIQKDASRKKKSNSSSIVKWKQQVKVSLEIGLEVPPNDGYMWRKYGQKEILNAKYPREYYRCTYRNTHGCCATKQVQRSSEDPSIFEITYLGKHTCPKISKTNHPSSTSSESGYALINFSSTPKTVSTTSRTSDPSATQSSSSVSRNSFELSNWPLNHH
TbA05G003680.1	TmWRKY38	MDDDSDQSSEATQLEGHSTAEDTTMHPHYDDDDATPLHTSRTSPEEDSTTSQPLTLVVSDLSDVPVKYEMQRDELERLKNQLQGSHQEALATVIAQAARSQISSLKCSNPQAQIHSQKNTTDIPKSSSPSHHVKIPTDGYNWRKYGQKQVKSPQGSRSYYKCTSTECDAKKIESCDQNNSVTKVVYKGHHKHDPPKKVFSGGKILSSPISLKRKSISTPPLKEHRLCDQRVKNSVPKKPKYIVHAADDVGISADGYRWRKYGQKMVKGNRHPRNYYKCTCAGLGVTKHIEKAVDGTSNIIITYKGVHDHDKPVPKNDVVLLVFPQHRIFYRALNRLRRMLECSECWF
TbA05G006020.1	TmWRKY39	MAVDLVGVQTLEHLNRMFQLTNHDFAVSSDFKQAFSALKRTGHARFRRGPSSSSSDTNAPSTSTQSAPAMIGSTEASNEWCFGKSVTDTTTSSSSRSTNSSSLVSPLAAGEEATVSNGKQFGSCLGIVAPAPAFSSRKPPLPSSHRKRCLADRPSVSLQGSGSKPRSGCHCCKRRKIASKREIRRVPITGSKVTSIPADDFSWKKYGEKRIDGSPYPRVYYKCNTGKGCPARKSVELAVDDSKMLLVTYDGEHIHHHGTSPILTGLTGIVVQSK
TbA05G017010.1	TmWRKY40	MEEVEAANRAAVESCHKILTLLAQPQDQIQYKNLTVQTGDAVVRFNKVVSLLNNGLGHARVRMVKKIATPVPQNILLDTPTHHHPPKPLQLLLDSHPIQEIGANAVKNNTLSLSNHHPSLELNSNGKCSIQITQNPPHHSPNYHFLQQQKLKQQAEMMYRRSNSGISLNFDSSTCTPTMSSNRSFMSSLSIEGSVANLDGSSFRLIGSTRSADQGSYQHKRRCSGRGDDGSVKCGSSGRCHCSKKRKHRIKRSIKVPAISNKLADIPPDEYSWRKYGQKPIKGSPHPRGYYKCSSMRGCPARKHVERCLEDSTMLIVTYEGEHNHPRLPSQSANT
TbA05G019340.1	TmWRKY41	MYLGMDSKELMMIKMENQNHMDMDMDILSDPFSSLPLDTVTTSAFGSTHADDQKTSLGFMELLGFQDFIATNYSSPSIFDNIMMHHHLAPSSLSMDMEIPTSSADHHKEEVDEVGEDSSVVLNVQPSSPNSSSLSSPHPDAAKPLKQCMIWKKTIGGDEAQTKTKTKTKKKKEREARFAFMTRTEIDHLDDGYRWRKYGQKAVKNSPFPRSYYRCTSASCNVKKRVERCMGDPAFVVTTYEGQHIHPTPSAAPTRIPYFNYSLNPTTYAPAMDHGGLLQDVLAYHRQGTPADH
TbA05G023360.1	TmWRKY42	MASSGGSLNTSTTTSQYPSFSFSTSFSDLIASNTSEDSSWALFGGGVTGGVESPKPPPTPFSPSAFLSTPTGLNQNQFLDSPFFPFNSNIVPSPTTGSFPGLDFKDEERSYSNFSFQSQARPLASMATIKMEEQAKTQPQQWGKQTDFISEINKNKSESTQSVQTQYVSDPSQAIKDQTRLEDGYNWRKYGQKQVKGSENPRSYYKCTYLNCPTKKKVERNLEGHITEIVYKGNHSHAKPQNAKKSSSNSYCDQVTTESNHFADSSTSFGEDEFEQGSSMSKSGDDHENEPEAKRWKGEAESEAISGPGSRTVREPRIVVQTTSDIDILDDGYRWRKYGQKVVKGNPNPRSYYKCTFVGCPVRKHVERASHDLRAVITTYEGKHNHDVPAPRGSGSYAI…
TbA05G095610.1	TmWRKY43	MDEKRGLSLSDPSTRPSITLPARSTVETLFTGGGSGPGASPGPMTLVSNFFSENDPDSDCRSFSQLLSGAMLSPAEIPNRRPSSHLDMGHSYSNKESVNNGGGGGGGGGGGNVDFQFSNNGRPSSLVVTQPSMFTIPPGLSPATLLDSPGFFPQNQASLGMSHQQALAQVTAHASSLPPIHSFNSTTTTTTTYHRQPPPMADHTTASDYQPSSIAVDKPADDGYNWRKYGQKQVKGSEYPRSYYKCTHPNCPVKKQVERSVEGQVTEIIYKGQHNHQPPQQKRGKDSSNGTTSSQNEGQIGNFTHSLTMKDQESSQATYEHSGSSDSEEVGNDVARLDERHEDEPQPKRRNTELRGVEPVTSHRAVSEPRIIVQTTSEVDLLDDGYRWRKYGQKVVKGN…
TbA05G096680.1	TmWRKY44	MDDQKSVDPLSGDCSWTLHGDYGFFGISDTRDNNILSEFGWNIHPAAPESDRIDSGGSCGVPEEINLTTSAISGQSQAGSVENAGDVSMSNPLVSTSSSEDRPASSAASGDAASFGKPPSSETGGKVKKKGPKRIRQQRFAFMTKSEIDHLEDGYRWRKYGQKAVKNSPFPRSYYRCTNSKCTVKKRVERSSTDPTTVITTYEGQHCHQTVGFPRGLLNHEGAYARLLASHSTTPQVIYPRTQSPLGTSQLQEKVVCNEAGNNHDHNSHEQSQVSLQDSRVDHQGLLGDIVPTIMRN
TbA05G104990.1	TmWRKY45	MDHKRIVHELTQGKEFAEQLKIHLKNPSSSHETQEILIHNILNSYENTLSLLTICGLTTHGSNDEPQLHGEKGITNLESQVSLTESPHSEDSDPVFQDIHHKDSGAKRKSKDGLEKWKKQVKVRGDMVFEEALDDGYSWRKYGQKDVLGAKHPRGYYRCTYRQLQGCLATKQVQRTNDDPNIFNMTYHGNHTCHPKNDTSSSLPSPSSLSPPSEIQHAPPQNQLLESPKILQTFQADCKSINENLENPLLHFPSTSNNNFVFPMLNSTFDGNRTPSFISPTTSESTHFKSIVAVESELKDIFSTTKSTSFYSDDVALPFEELEFGNTFNFDNSIFFD
TbA05G105360.1	TmWRKY46	MDEEWDLHAVVRSCTTTSADTMANTTTSDDGFDMVETVVESGNEIFPFSYSNSGENPYEGLEEVYKEGCSHQRQSTTTTAADVVFGDDEQLAVLDGCDLFSNETPSRKRKNQQKKMVVELTQEELCSDTWAWRKYGQKPIKGSPFPRNYYKCSTTKACGARKQVEQSHTDPTVFIVSYSGEHIHPRPTHRSPLAGSTRSNKSTTTAHAPPISNSNAHS
TbA06G107970.1	TmWRKY47	MPSSSSYLHLISLQEISDEMADWALQAVIRPNKQYDDDHYFGSIDSKKEYDQALLFCFPHLFDHQHHHASTSAMEALVGDTLDQIYEPFNYPSFGNDQIKLPPPSNDGGAHDADLQTIHHHHHHHDYDQEFRQDQEQTDQIKTFCGSASKISQLAPKLKKRKNQQKRVVVQVTADGLSSDPWAWRKYGQKPIKGSIYPRSYYRCSSSKGCMARRQVEQSCTDPSIYILTYTADHNHPQPTRRNSLAGINRNKIKSAQKIPTISDDCKTLAATTTMESQSPTTPSVSSNDEGGLQELNIKQETMFYSNFDDQGHLLINDDDLMIFSDDFFEGLDDLSTYNCSNKQSPHGFS
TbA06G107950.1	TmWRKY48	MEEDEPSSQPPMNDNNVNMNNINPYLLDYTPLNINNIPFQYPSSSTPLLPQPVLPMGHNLDSNISLESSNVDWVSLLSGYVNGDQGSMARGLSEGNQNNGGRNSNKAMKSGRGKKVTPSRVAFHTRSSEDILDDGYKWRKYGQKSVKNSHHPRSYYRCTHHTCNVKKQIQRLSKDNSIVVTTYEGIHNHPCEKLMETLTPLLKQLQFLSRF
TbA06G102140.1	TmWRKY49	MVATTTSFSLDLNLFPLHKIDDTPITEVHSDDDEHGEEDDDVDHGDLSRISNENKKLKEMLKTVCEKYNSLQTHVKSLMQDKLIFESNPKKRKLDETVQQSSWKMPHLESPKTGVQRVYVPTDPSDKSLIVKDGYQWRKYGQKVTRDNPSPRAYYKCSSSPTCPVKKKVQRSVDDAGVLVATYEGEHNHKSTKEEAAYALANERKNSTSERRSNSPIGVTKFDELLVEKMATFLGKDPDFTAELAAAISSKILEVDLF
TbA06G099600.1	TmWRKY50	MNNNSGPIFSYSSSSPSSSIPDIHSSYLSLNMVESNRGDYSNYQEQMGLMEKDRNKYESSDDVVADHVSPSSSSLANGDGKEVIMAAGKSSIRKGEKKIRKPKHAFQTRSQVDILDDGYRWRKYGQKAVKNNKFPRNYYRCTHQGCNVKKQVQRLSNDDGVVVTTYEGTHSHPIEKSTDNFEHILTQMQIYSR
TbA06G091140.1	TmWRKY51	MAASSNKEKSMFSFFQIIEEHHDDQIPVSKTSPQDAEIGEVIEENQKLKRTLSTVLKDYKSLQMHYNDFFQQEFPKSSENLVTDQEGDGNELICLSLGTLSSNKEKDSPKRVNCFGKSKGGHDDEQELKLGLGCQFDMNKDENSKNLEPPVQSLKSERREDDDLLDQIPLKKARVAVKVVCDTQTMNDGCQWRKYGQKIAKGNPCPRAYYRCTVSSSCPVRKHVQRCAEDKSVLITTYEGTHNHPLSASATAMASTTSAAASMLKSSSSTSQPGVLTTTSASSTTTFSGHHGMTYNSMPPHQYPFYLPNTTISTYQSHPTITLDLTSNPHFNRSTSSNFLRTQPRFSSSSCINFSSPSSSSSMESNYKNPIKFSYLGNPTPNEAFYQKPSYDNFKISSS…
TbA06G070190.1	TmWRKY52	MANTDGDLAPPQRRAPPMLTLAPRSSSDTFLTEISPGPMTLVSNFFSDHYPDADLRSLSQLLAGVIPSPTAEYPPPHCSDAPLLSAEESLTPQTSDPDESQIRSPENAALSQSDDSMPEPVVGLSQPDGDGYNWRKYGQKQVKASELPRSYYRCKQINCRVTKKIGHFLDGSTSEIIYSGRHNHEPPELQKPVDADEKVINQRMPKRKQSEGRCVDRSDTCRVVVTDPKIVVQTKSVIDVLEDGFKWRKYGQKVVKGSIYPRSYYRCTYSGCKVRKHVERVSADLESVVTTYEGRHKHEIPVLAKHTQIPVLLQIKEETIMM
TbA06G001880.1	TmWRKY53	MHHYHMGWRSFAQILEYIKCLLIKNNSKTMDHDVDWGLYAMVKGICPAIDASLSSFAAAIPTAATPTIPTNNGQMTDGITDWNLATMVNDFFPTTIDFPSSSLSAIIPTTTFIPTITTIPSILENKSHVFDGINGWNLGVMLTGLYPTIDASSSFYDVVNTTTTTTTPLPTITTASIVHLNNSQIFDESIDWNLHARANSFYPTIATSSPSITTPNVPMDINNPQRSRFHGESSNQLQSMNENNIMKELMQISNNSLNFSNKNKRPLSCNNWPIFSLPGYGKIPGLPNHQHNQFQGAQPSVHIFAGTSKSKKRKSDRKRVYKMPPQGLNTDVWSWKKYGQKYVGTPYPRIYYKCDSTSDCEAKRRVERNTNDPNSLVLTYTGYHNHPMPMNNVVNSCIK…
TbA06G001690.2	TmWRKY54	METSRKRPLINELTQGKELTNQLKDYLDKPMSAETCELLVEGILSSYEKALSMLNKGIAFDESPISFGEISPTTEVSDPVDSDSRNVFKKRKTDAKWSEQVKVCSGTMVEGPLNDGYSWRKYGQKDILGASHPRAYYRCTHRNVQGCLATKQVQRSDEDSSVFEITYRGRHTCMQATQLSKALEKTPKKEKEIIQEAKPTPKLHIEHGFCLKPSKGVNTCEEVLFPSFLFDSTPIETEKLENLFYLGCDSTTFIAFNHNLQSSDSDLSEMINSTTNSQTNSPMADVGFSLDYVDFHGDILFDITDLEKFA
TbA07G001160.1	TmWRKY55	MKKVCQVPAEGLSSDIWSWRKYGQKPIKGSPYPRGYYRCSTSKGCLARKQVERNRSDPDMFIVTYTGEHSHPVPTHRNSLAGSTRNKPTTSGDEDTTAKPPPATSQSPATEKTEDNDTDDDNFDMVMEDDFFEGLDELVGEVIPVTSTASPPFPWLSNTVASTSTTAAGGS
TbA07G007970.1	TmWRKY56	MVNFTLGPTLDTSEPLVLLNKNTRWNPFSMVPGGAADHAVDDQGEDSHRKVLGEMDFFSTRNHTATYNKVDVKKENFLGKDLNLNTSLNLVTKANNGDEDRSRTIDKLNEIRDELERMNMENQRLREMCLQVSNNYNALQMHYVNVMHQQDQELRIQKQEQNVDHPSHDQVSVAIPRHFMELGQNTHDSSSEEKTLSGSALNTIELSKNVNKDSKTIVREATPDSDVWTSKKVPKLDVSENIANQTNDTTMRKVRVSVRARSEAPMITDGCQWRKYGQKMAKGNPCPRAYYRCTMAVGCPVRKQVQRLADDQTILVTTYEGTHNHPLPPAAVAMASTTSAAATMLLSGSTSSVDGFMNPNLLAHTIQPTNIATISASAPFPTITLDLTHPPNNSTPIYE…
TbA07G013460.1	TmWRKY57	MEVGFHPFTVHQEDNQNSPENSDDSPPYDTKATSTSSPKRSRRGTHKRVVQVPIKDVEGSRLKGETNAPPSDSWAWRKYGQKPIKGSPYPRGYYRCSSSKGCPARKQVERSRTDPTMVMVTYSCEHNHPWPASRNNNNHHHHHNAPSSPPAASPATTEPENSITDDQLEEETPIHIRQSEPETIPDQKFSSLEVGSCGPFTDQYGWFSDLDSTSSTLLESPLMGRDIVEDSDMAMIFSVREDEESFFADLGELPECTTVFRRREIEMVEEHRRNLAPWCGSTG
TbA07G017920.1	TmWRKY58	MENNYHGDLADIFRPGSVSSGDPPGVSDWQYFDHDQEPQMIQKSTRIHEHQDFGQPFTSLLSDPLIHDEGTSIPCFFGTSLDELEQQPPAATTTTTTTTITPLGFDDHKMKDNHNHNHNHNHNIFSKMLQISPNAAKSTLSSSTNDHIITSSCNSSSAAASSSSKRCLMETSSTTLQISSPRNPGIKRRKSQAKKVVCIPAPAPANSRPTGEVVPSDLWAWRKYGQKPIKGSPYPRGYYRCSSSKGCSARKQVERSRTDPNMLVITYTSEHNHPWPTQRNALAGSTRTPQPPKSTITTTTTTTTEQPPQKETREDEGSTLVGMVKDELQVFEGSFPQGYRPELPYHAGGRSGQPDDFFSGLGEIEVDPISMLLNQGFLGGEEEAENYNKDLDPFG
TbA07G019810.1	TmWRKY59	MSEDQRDLYYHDPFHDDQRASETLFSFFGPNSTIRDDSSPPNHQRFHDYMGLSNFFTGSNGYNTSATTFGYSSSSSQQVFSLQDDQNPMRVPGNLVGVTEMTPVTPNSSSVLSSSTEAADDDHELNDGKKENQPKSVPEDVEDSKKATKQKKKDEKKQREPRFAFMTKSDIDHLEDGYRWRKYGQKAVKNSPYPRSYYRCTTQKCTVKKRVERSYQDPTTVITTYEGQHNHHLPATLRGNVGGLLYPPSMMAAQGAMMGGSGGGSSFSHEFLAQIPHAFYNSGGGGGGVGGGGGGGGGMNYQQATLTPLQQVQIPDYGLLQDMVPSMTFKHEP
TbA07G028180.1	TmWRKY60	MDDDSDRSSEATELENFTVERRRHGHNDNAEDSGTLNEDEFDDDETDDQREVSNLGTSPMEIDAYSRTCQSETLVSGLAEVPIQYEMRQEELEHLKNQFQGSHQEALAIVIAKAAESQTGSKIQLPIIPSLPSESSPISSIPKLNPQGEILLIEGKSDHKTVSTSRTVKTPIDGYNWRKYGQKQVKIPEGSRSYYKCTNNECEAKKIESCDQYNSITKIVYKGQHKHEQPKKVFTRRGKILSSSKGQDCNLSSNSKHCRSSGSVTNGPILVEEMDAPPPKKRAKKNSAVSPGSVLKAPKKPKFVVHAASDVGICADGYRWRKYGQKMVKGNPHPRNYYKCTSAGCPVRKHIEMAVDGSSEVILTYKGVHDHDISIRRQDLGSPNRILLTAVSNNNLHLK…
TbA07G031870.1	TmWRKY61	MAVDCVEVQTVDNLNRMFQFTSHNFNVSSNCKQAVTGLKRTGHARFRRGPSSSSTDSHGPSTSSQSEEKLQDVPLTVLNGCVLNKSVKDVVMSSKSTSSSSMVSSLAGVGVEEGSVSNGKQFSSLGIVAPSLTFSSRKPPLPSTHRKRCSADSPAASLHGSGRENRSVSRSGCHCCKRRKIGSKREIRRVPIIGSKITTIPADDYSWKKYGEKKIDGSHYPRVYYKCSTGKGCPARKRVELALNDSKTLLVTYDGEHRHHHAPTPVQTSLTGLLVQSK
TbA07G036030.1	TmWRKY62	MDAYDHHQMSKAYSYISEDSPDIDYDVPNQQSSEFIEGFLSFDDWITEDQASIVPEYQDQTPVNPSSRIEDGRLSIGSSSSSGHLHGSGCRGTGFGQAQKGKKDKVAFKTKSQVEILDDGFKWRKYGKKMVKNSPNPRNYYRCSAAGCSVKKRVERDVEDARYVITTYEGIHNHRRPSNY
TbA07G081940.1	TmWRKY63	MENAYIINELTQGMELARQLKAILSSNCSPESKHNLIQGIITSYNRALLIINSAQAEFPAPAVAQPPPVLSQPESPVSIEGSPQSGDFNQGLDNSQDLRVVSKKRKTMLTWKNQIRISTDNGLEGNTDDGYSWRKYGQKDILGAKFPRSYYRCTYRYVHNCMARKQVQRTDEDPTVFEITYRGQHTCNNSTSTTTTTATTTTKHPVVPPQSPEPHHTHQPKSTNMLSNLRENLRVSTSNLDAMVPCSFSFPSSSSGCLENYQQFDNNFLQTDFGSNYFHEWNHEIHHHDDSDLSRMISTTTSATNSPLAFTESQDFDPNFQFDNSGFYI
TbA07G103130.1	TmWRKY64	MEVDHREIAQIKKEDKGGDRNCTQDVVDDKEDKKQFELTKAEMGEVREENQRLRLHLDQIMKDYHNLQKKFQDILHQQQLETSTPLTPTINHKETPPQGMINDESELVSLSLGRTSSTEQVKKDKRSTTPTKSAEGLGLGLEYGKFEMSSTTQAESSVNPSPENSLEEAKDEAGETWTPQKPPTPKRSGDDQEVLQQNPAKKTRVSVRVRCDTPTMNDGCQWRKYGQKIAKGNPCPRAYYRCTVSPTCPVRKQVQRCPQDMSILITTYEGTHNHPLAASATAMASTTSAAASMLTSGSSTSGSNLNPNASSVSASHGLNFYLNENSKLQPIYLPHSSISPSPTCPTVTLDLTSNTLSTSSPYNYGRSTPMTTTFPPRYSTTNLNFSSLESNALPISWSS…
TbA07G109350.1	TmWRKY65	MTEEHVVDRSSSDDGYNWRKYGQKVVKGSEFPRSYYKCTHPNCEVKKIIESSFTGQITEIMYKGNHDHPKPQHTVQLNMMNEEIKDDLDWKRRRLNKATAVVKSIREPRVVVETISEVDILADGYRWRKYGQKVVRSNPNPRSYYKCTSVGCPVRKQVERASHDFKAVITMYEGKHTHDLPAARSRSSHDIVGSTSGKGNIKSQVSDVVCLDLVVGNRFSEMSC
TbA08G001140.1	TmWRKY66	MHASLITFQESTSNPASQIGNHTSSSSSSNYNFDIPGGNDQIYNFDFDDDLLAMVTSPNYQDLGFSKFTGSFHNERTPILEEMAIPTMDPIRSYGSISSINIPPPKKRKRMHCESWVALRMKTDRENLDDGYRWRKYGKKKVKSSPNPMNYYKCWVIGCNVKKRVERDRDDSRYVITTYEGIHNHNRSCMIHHNTKYPRELNFGSS
TbA08G008450.1	TmWRKY67	MAVELMNSIRNSSFNGKMEEIAVREAGAAGLKSLENLIGLLSSHSHNQPSYSVGTSAASSTTDYVAVADVAVNKFKKFISLLDRTSTGHARFRRGPVSKAPVVLEKKSAFTPTAGNSSQQYNQTVIATAEKVYSAAPIQQQLPQVPQLSEPRSLAKSGSFDRKDVPPSTINFAAAAASPANSFMSSLTGDTDGLQPSMSSGFQITNLSQVSSAGQPNLSSSSFKRKCNSVDDSHTKCTNSSGRCHCSKKRKSRMKRVVRVPAISMKMADIPPDDYSWRKYGQKPIKGSPHPRGYYKCSSLRGCPARKHVERALDDPTMLIVTYESEHNHSLNVKDSSGTIIFESS
TbA08G037820.4	TmWRKY68	MVVLSEFVGRSSSSTIDRHTYDVFLSFRGCDTRDTFIDHLHKAFMDADITTFLDDEMIKIKEDLKPEVESVIKTGKDLKLERDNVIKESRASIIVLSKNYANSPRCLDELVLILEQRISSNQIVLPVFYHIKPTDITKQNSSFGLAMAEHRQRAEAETDANKRSDPSQKINQWTKALTEVANLRGKDVNGRRETEFIEEIVKDIYRRLHGPFRSALPLLIGMKNSINFVSTWLKDASSDTTNVLTILGMGGIGKTTLAKYVYGLHSHEFDTSSFIEDISRKCDEFDISSFIEDISFKQLNGLLGLQKQLYDDISERSSTQVHDASIYTSMIENARTTKKVFLVLDDIDNLDHLDALLGSRGLYPGSKIIITTIHRRLTENCALFKANVKPRHAKHMLQG…
TbA08G040560.1	TmWRKY69	MEGSERGLAIFDLQVSSFPNPIHDHMGFPHFQDHHHNHHDPHHSQVLRFMPPTLSLPHLSQPPHHNTTTTSTDAAAFNSDAVPVHRDSWHKEQVGSMDPKAVSEEKFTDDHTSWWRSSSNPEKGRTKMRRKLREPRFCFQTRSDVDVLDDGYKWRKYGQKVVKNSLHPSRSYYRCTHSNCRVKKRVERLSEDCRMVITTYEGRHNHSPCDDSNSSEHECFTSF

## Sheet: Supplementary Table 4
Supplementary Table 4 Mapping data of TmWRKY genes
Chromosome	Gene ID	star	end	strand
Chr2	TmWRKY1	3145710	3147149	-
Chr2	TmWRKY2	9851948	9854681	-
Chr2	TmWRKY3	105836249	105838425	-
Chr2	TmWRKY4	106411985	106413470	+
Chr2	TmWRKY5	112617450	112619449	-
Chr2	TmWRKY6	121243601	121245998	+
Chr3	TmWRKY7	2088129	2093253	+
Chr3	TmWRKY8	28535697	28539601	+
Chr3	TmWRKY9	64581877	64584447	+
Chr3	TmWRKY10	100575938	100578512	+
Chr3	TmWRKY11	100822442	100832804	-
Chr3	TmWRKY12	107740244	107742016	+
Chr3	TmWRKY13	107868336	107869500	-
Chr3	TmWRKY14	107926746	107928603	-
Chr3	TmWRKY15	110110885	110112857	-
Chr4	TmWRKY16	4743344	4746525	-
Chr4	TmWRKY17	10658615	10660482	-
Chr4	TmWRKY18	30552638	30555914	-
Chr4	TmWRKY19	55249918	55252434	+
Chr4	TmWRKY20	78981720	78983887	+
Chr4	TmWRKY21	88984122	88986733	-
Chr4	TmWRKY22	93523469	93525414	+
Chr4	TmWRKY23	98310823	98312567	+
Chr4	TmWRKY24	105844753	105848182	-
Chr5	TmWRKY25	435444	437186	+
Chr5	TmWRKY26	2789937	2792278	+
Chr5	TmWRKY27	6127599	6130307	+
Chr5	TmWRKY28	11448695	11449382	-
Chr5	TmWRKY29	13662912	13663894	-
Chr5	TmWRKY30	14530118	14531931	-
Chr5	TmWRKY31	15692890	15695409	+
Chr5	TmWRKY32	20622928	20627990	+
Chr5	TmWRKY33	25820597	25825554	+
Chr5	TmWRKY34	37916033	37920857	+
Chr5	TmWRKY35	40893057	40896217	+
Chr5	TmWRKY36	60777678	60780197	+
Chr5	TmWRKY37	71258518	71262104	-
Chr6	TmWRKY38	3239889	3241848	+
Chr6	TmWRKY39	5211848	5213392	-
Chr6	TmWRKY40	14005743	14007824	-
Chr6	TmWRKY41	15755271	15757408	+
Chr6	TmWRKY42	19123149	19126693	-
Chr6	TmWRKY43	77294366	77299746	+
Chr6	TmWRKY44	78055554	78068578	+
Chr6	TmWRKY45	85054076	85056818	+
Chr6	TmWRKY46	85277028	85278811	-
Chr7	TmWRKY47	2447382	2449079	+
Chr7	TmWRKY48	2465344	2469380	+
Chr7	TmWRKY49	7244652	7246214	+
Chr7	TmWRKY50	9141822	9143959	-
Chr7	TmWRKY51	15812410	15814881	+
Chr7	TmWRKY52	32923750	32926740	-
Chr7	TmWRKY53	85526151	85532996	-
Chr7	TmWRKY54	85658639	85661132	+
Chr8	TmWRKY55	996460	998281	-
Chr8	TmWRKY56	6087554	6090390	+
Chr8	TmWRKY57	10624034	10626299	-
Chr8	TmWRKY58	14730023	14739822	+
Chr8	TmWRKY59	16437214	16439219	-
Chr8	TmWRKY60	23266103	23269236	+
Chr8	TmWRKY61	26101004	26103161	-
Chr8	TmWRKY62	29651471	29653249	+
Chr8	TmWRKY63	65327296	65330799	+
Chr8	TmWRKY64	82951746	82954687	-
Chr8	TmWRKY65	87562092	87563260	+
Chr9	TmWRKY66	1760185	1761967	-
Chr9	TmWRKY67	7504023	7506351	-
Chr9	TmWRKY68	31015549	31023208	-
Chr9	TmWRKY69	33068137	33072613	+

## Sheet: Supplementary Table 5
Supplementary Table 5 Segmentally duplication events in the 69 TmWRKY genes
Chromosome	gene pairs
Chr2	TmWRKY3-Chr3 TmWRKY7
Chr2	TmWRKY6-Chr5 TmWRKY27
Chr2	TmWRKY3-Chr5 TmWRKY36
Chr2	TmWRKY1-Chr8 TmWRKY63
Chr3	TmWRKY7-Chr5 TmWRKY36
Chr3	TmWRKY13-Chr5 TmWRKY33
Chr3	TmWRKY15-Chr6 TmWRKY46
Chr4	TmWRKY24-Chr6 TmWRKY44
Chr4	TmWRKY23-Chr7 TmWRKY53
Chr4	TmWRKY16-Chr7 TmWRKY52
Chr4	TmWRKY23-Chr8 TmWRKY55
Chr4	TmWRKY21-Chr8 TmWRKY56
Chr4	TmWRKY19-Chr9 TmWRKY67
Chr5	TmWRKY29-Chr6 TmWRKY42
Chr5	TmWRKY26-Chr6 TmWRKY40
Chr5	TmWRKY36-Chr8 TmWRKY56
Chr5	TmWRKY31-Chr9 TmWRKY66
Chr6	TmWRKY39-Chr8 TmWRKY61
Chr6	TmWRKY38-Chr8 TmWRKY60
Chr7	TmWRKY53-Chr8 TmWRKY55
Chr7	TmWRKY47-Chr8 TmWRKY55

## Sheet: Supplementary Table 6
Supplementary Table 6 Expression profiles (FPKM) of TmWRKY genes by the transcriptome data analysis after different light treatment
ID	Index	RL-1	RL-2	RL-3	BL-1	BL-2	BL-3	WL-1	WL-2	WL-3	log2FoldChange (BL vs RL)	log2FoldChange (BL vs WL)
TbA01G004250	TmWRKY1	0.8755	13.6699	2.2112	9.9319	63.1035	4.8387	25.2202	24.3427	24.5645	2.38291	0.310191
TbA01G012440	TmWRKY2	2.0641	2.3403	3.8905	7.089	11.0325	10.0948	3.8886	2.8354	3.3024	1.92426	1.70922
TbA01G132050	TmWRKY3	0.2981	0.2586	0.029	0.4987	0.4398	0.9754	0.1236	0.3496	0.2651	-	-
TbA01G132620	TmWRKY4	74.973	65.5945	65.1938	52.8741	44.4488	56.3159	78.602	59.4688	69.338	-0.256477	-0.218216
TbA01G139360	TmWRKY5	0.2627	0.3134	0.4211	0.1889	0.1523	0.1278	0.1497	0.1059	0.2141	-	-
TbA01G150110	TmWRKY6	25.2589	39.2358	34.4692	16.3909	45.236	21.6138	21.3389	19.6591	16.6535	-0.0871416	0.753104
TbA02G001620	TmWRKY7	0.4818	0.5805	0.7722	0.6549	0.6854	1.342	0.7239	0.9182	0.714	0.708992	0.401455
TbA02G034460	TmWRKY8	19.042	16.8314	16.2829	16.6946	13.9186	14.9877	22.6741	21.3395	20.1399	-0.0279455	-0.276578
TbA02G078350	TmWRKY9	5.046	5.1113	3.7092	4.4728	4.0608	2.3135	2.711	2.0386	2.4799	-0.185473	0.805662
TbA02G122210	TmWRKY10	5.5251	3.4823	3.0472	5.0076	3.8958	4.8543	5.8625	6.9526	6.3365	0.359742	-0.26207
TbA02G122540	TmWRKY11	1.9194	1.9078	1.8801	0.3219	1.1124	0.9335	1.6409	1.8485	2.1294	-1.10555	-1.02934
TbA02G130450	TmWRKY12	0	0.1557	0.1569	0.2251	0.5106	0.1904	0.1673	0	0.2127	-	-
TbA02G130580	TmWRKY13	5.2268	7.8886	3.614	3.1826	3.2075	1.3159	5.3971	5.2886	4.9452	-0.951163	-0.80355
TbA02G130630	TmWRKY14	196.131	487.25	257.065	94.0173	280.206	70.8828	406.309	414.641	417.42	-0.912137	-1.24521
TbA02G133480	TmWRKY15	0.0759	0	0.1217	0.1747	0.176	0.4801	0.1298	0.1633	0.0825	-	-
TbA03G128020	TmWRKY16	74.2804	73.0543	66.5809	69.5163	81.983	77.7432	52.0571	51.1995	47.0495	0.264316	0.825223
TbA03G121400	TmWRKY17	19.5799	26.9432	27.4377	22.6882	29.3216	22.7811	25.3586	26.2489	24.2731	0.177535	0.197189
TbA03G096710	TmWRKY18	0.2871	0.3551	0.5625	0.4403	0.3328	0.5586	1.2546	0.5145	0.8841	-	-
TbA03G065260	TmWRKY19	12.5095	20.597	20.0291	18.7231	42.4453	17.2453	22.3801	24.2251	23.0258	0.724981	0.397166
TbA03G036840	TmWRKY20	144.505	306.789	223.806	181.301	464.732	155.805	123.302	123.747	122.187	0.412854	1.34693
TbA03G025120	TmWRKY21	19.2896	34.9892	32.1085	36.5114	91.2788	38.0205	24.0981	24.7191	23.0955	1.10315	1.43069
TbA03G019470	TmWRKY22	32.9706	39.4295	44.9675	31.0924	40.0793	37.665	36.4751	32.7157	33.356	0.0511805	0.301948
TbA03G013490	TmWRKY23	0.2326	0.2877	0.3728	0.4013	0.6291	0.264	0.221	0.0834	0.2107	-	-
TbA03G004310	TmWRKY24	12.0219	15.7465	16.3892	17.113	24.6523	16.0728	12.0133	10.7219	14.4418	0.552235	0.857967
TbA04G096060	TmWRKY25	20.4282	28.2582	21.2672	17.7475	29.0151	17.4406	28.6318	25.3548	27.8223	0.0409399	-0.12906
TbA04G092930	TmWRKY26	15.7835	17.8699	18.346	18.7543	17.72	19.8269	19.5695	19.8899	19.4249	0.277068	0.150823
TbA04G088450	TmWRKY27	45.0713	74.0112	73.1356	31.0431	92.9549	38.1485	37.8823	35.8688	36.1179	-0.0832369	0.786897
TbA04G079840	TmWRKY29	0	0.2239	0	0.081	0.9791	0.2054	0	0	0.2295	-	-
TbA04G078940	TmWRKY30	7.7975	36.8808	10.6378	3.2216	10.0916	1.5833	16.5248	14.9751	16.1254	-1.72532	-1.44461
TbA04G077630	TmWRKY31	17.2305	25.3318	22.0947	15.1274	16.2446	11.509	12.3734	11.4848	11.1105	-0.429471	0.512313
TbA04G071390	TmWRKY32	0.1209	0.0855	0.0215	0.1159	0.0234	0.1961	0.0459	0.0867	0.1314	-	-
TbA04G065030	TmWRKY33	275.001	651.843	481.803	66.4475	131.155	37.363	357.639	361.895	347.573	-2.41791	-1.95331
TbA04G048750	TmWRKY34	24.4971	22.4003	21.82	21.3305	21.0415	21.2716	23.67	27.216	26.0237	0.0542972	-0.0571583
TbA04G045920	TmWRKY35	4.3342	3.9293	5.1349	3.2872	2.8033	3.2384	4.833	4.6258	4.642	-0.358779	-0.380103
TbA04G020970	TmWRKY36	31.8198	33.3416	29.9785	29.3258	44.7244	39.6567	38.8133	40.1802	36.1719	0.42018	0.197796
TbA04G008700	TmWRKY37	8.3413	8.5672	10.6542	5.7711	12.1993	6.2121	6.4252	7.7413	6.5863	-0.0250255	0.442384
TbA05G003680	TmWRKY38	0.7225	0.6616	0.9124	0.491	0.3426	0.6709	1.2728	1.0592	1.8559	-0.441222	-1.25637
TbA05G006020	TmWRKY39	8.1955	13.2726	11.65	17.252	34.7747	15.432	20.3973	20.2078	23.9414	1.19062	0.288175
TbA05G017010	TmWRKY40	12.1812	7.5986	9.464	7.0207	6.6651	8.5885	21.2465	18.2516	20.5827	-0.226867	-1.21585
TbA05G019340	TmWRKY41	4.4066	2.1268	2.5301	2.0802	3.5451	2.6551	3.9734	4.5606	4.3958	0.0386978	-0.426868
TbA05G023360	TmWRKY42	27.3741	72.3213	73.2001	87.0531	310.033	71.8344	105.82	105.195	97.7096	1.60159	0.834713
TbA05G095610	TmWRKY43	19.6091	20.3486	19.2243	18.0851	17.7444	18.602	21.4553	21.3047	20.3806	0.0432059	0.00159086
TbA05G096680	TmWRKY44	3.4254	2.7315	3.2536	3.2662	4.0384	4.5565	3.9378	4.4379	3.8817	0.498095	0.16847
TbA05G104990	TmWRKY45	0.2836	0.3382	0.909	0.4077	1.5613	0.2069	0.5656	0.6097	0.3467	0.667498	-
TbA05G105360	TmWRKY46	0.1361	0.3366	0.2424	0.8869	0.999	0.7942	0.6722	0.3901	0.8873	-	-
TbA06G107970	TmWRKY47	0.2167	0.3446	0.4245	0.7892	2.6375	1.7214	0.3705	0.0388	0	2.54614	3.8835
TbA06G107950	TmWRKY48	0	0	0	0	0	0	0	0.2006	0	-	-
TbA06G102140	TmWRKY49	99.2479	390.506	187.831	18.279	67.265	8.8544	88.2767	90.0456	89.0316	-2.67637	-1.266
TbA06G099600	TmWRKY50	2.9774	3.9698	7.6649	2.7499	11.7659	3.0718	2.931	2.9584	2.8926	0.427824	1.23046
TbA06G091140	TmWRKY51	0.217	0.5258	0.4637	0.4634	0.6826	0.6332	0.1767	0.1666	0.1684	0.722806	2.01467
TbA06G070190	TmWRKY52	23.5098	29.4032	19.6314	15.6651	14.5641	15.9876	33.6576	29.7769	26.3911	-0.486096	-0.74317
TbA06G001880	TmWRKY53	0	0	0	0	0.0625	0	0	0	0	-	-
TbA06G001690	TmWRKY54	49.567	160.224	158.564	91.6927	197.874	69.5088	150.783	155.204	151.319	0.122747	-0.121091
TbA07G001160	TmWRKY55	5.7722	4.1385	4.4818	7.3552	11.5044	6.5034	3.5974	4.4643	4.874	1.09855	1.19147
TbA07G007970	TmWRKY56	3.071	11.0599	12.4234	4.4292	25.2294	3.8882	3.945	3.1181	2.5958	0.497885	2.03074
TbA07G013460	TmWRKY57	3.2239	2.3639	1.3844	3.6386	3.8767	5.041	6.6627	7.9359	6.9745	1.01601	-0.564811
TbA07G017920	TmWRKY58	0.2027	0.0307	0.0619	0.0666	0.3356	0.0845	0.033	0.1868	0.1259	-	-
TbA07G019810	TmWRKY59	3.0705	2.0303	2.7519	2.6961	4.7074	5.3955	4.8172	4.0109	2.9064	0.866996	0.338929
TbA07G028180	TmWRKY60	27.0202	27.3095	22.5124	18.1729	17.4887	21.2669	30.5802	31.5256	28.202	-0.268487	-0.450842
TbA07G031870	TmWRKY61	7.5437	12.405	7.4304	16.3491	29.683	13.8024	17.987	18.5369	17.1771	1.29484	0.380117
TbA07G036030	TmWRKY62	27.4003	80.2294	76.9866	24.0812	70.7463	20.1422	45.7398	47.748	47.0853	-0.522491	-0.0605409
TbA07G081940	TmWRKY63	9.685	16.2051	21.2379	18.7587	59.7709	20.2074	21.8453	22.0958	22.4049	1.22826	0.801326
TbA07G103130	TmWRKY64	0.4708	0.0587	0.1184	0.637	0.7704	1.0236	1.0101	0.6847	0.8727	2.0748	0.14025
TbA07G109350	TmWRKY65	0.1634	0	0.2182	0.7986	0.4734	0.9138	0.6983	0.7464	0.3995	-	-
TbA08G008450	TmWRKY67	3.5234	5.5036	4.5411	4.3308	6.2666	5.939	3.0351	3.2385	3.1569	0.445796	1.02596
TbA08G037820	TmWRKY68	2.2574	2.7663	2.9344	4.0125	2.6733	4.3062	3.4085	3.7296	3.4941	0.626179	0.261092
TbA08G040560	TmWRKY69	1.5186	0.831	0.9422	0.6761	0.5678	1.0483	1.1168	0.8426	1.5971	-0.350964	-0.414337

## Sheet: Supplementary Table 7
Supplementary Table 7 Primer sequences used in the text
Gene Number	Forward primer (5'→3')	Reverse primer (5'→3')
TmPAL	AGTCCTCAACGCCGAGAAAG	AACAGAACCATCGACGCCAT
TmC4H	CGAACTGGTAAACCACCCGA	CGGAGGCGTAGGGTTTCTTT
Tm4CL	TGATTAGGGCGGCATCGTTT	ACAAGGTCGGATTTCGCCAT
TmCHS	ACGCCCGATAAACTACGGTC	AACCGAGGAGTGTCGCATTT
TmCHI	CTGGTGCAACCAACACCTTG	CCTTCCACTTAACGGCGAGT
TmFNS	AAGGTCCTCGAGAACGCAAG	CCGGCGGGAATCTCATATCC
TmF3'H	CCATGGCCTATCGTCGGAAA	TAAAAACTGTGCCGCAACCG
TmF3H	CTCGTGATGGTGGCAAGACT	TCTTGAACCTCCCGTTGCTC
TmWRKY2	GCGCGTCTCTCTTCGATTT	GGTAGTGGTGGTTCAAGTGTT
TmWRKY21	GAGCAGCAGCACCACAACAAC	TAGTCCAAGTCCAGGTCCAGGTC
TmWRKY47	TACGGCGGAGGATAGAGTTAGGAG	GGGACTAATGCCACCAGGTATCG
TmWRKY55	TGGTGATGGAGGACGACTTCTTTG	TGCGGTGGTGCTTGTGGATG

## Sheet:  Supplementary Table 8
Supplementary Table 8 Expression profiles (FPKM) of CRY genes
Index	RL-1	RL-2	RL-3	BL-1	BL-2	BL-3	WL-1	WL-2	WL-3	log2FoldChange (BL vs RL)	log2FoldChange (BL vs WL)
TbA04G076180 (CRY1)	161.262	121.547	114.016	184.797	154.738	202.454	115.564	112.092	114.087	0.616108	0.616108
novel.9566 (CRY2)	3.003	3.4624	4.3722	6.4327	4.8298	8.7997	7.017	5.8514	5.9151	1.04736	0.30762
TbA08G000330 (CRY1)	222.619	194.958	200.915	218.785	174.563	231.365	210.701	199.317	196.094	0.178367	0.257233
TbA06G015410 (CRY2)	40.4933	36.3222	36.3423	30.3573	31.0623	33.1197	37.0607	37.0368	35.8557	-0.0948069	-0.0023636
TbA08G000340 (CRY1)	226.758	201.971	196.19	205.871	161.773	203.739	213.77	190.195	217.147	0.0357862	0.0941719
